# Supplementary material for: Multi-objective optimization framework to obtain model-based guidelines for tuning biological synthetic devices: an adaptive network case
Source: BMC Syst Biol. 2016 Mar 11;10:27. doi: 10.1186/s12918-016-0269-0 (PMC4788947; doi:10.1186/s12918-016-0269-0)
Supplement: Additional file 2 — matlabscripts.zip. Code source of the software explained in Additional file 1 (2. Matlab CODE). (ZIP 255 kb) [file 12918_2016_269_MOESM2_ESM.zip]

Archive with 87 entries (82 files):
- matlab_scripts/
- matlab_scripts/.DS_Store
- __MACOSX/
- __MACOSX/matlab_scripts/
- __MACOSX/matlab_scripts/._.DS_Store
- matlab_scripts/CostFunction.m
- __MACOSX/matlab_scripts/._CostFunction.m
- matlab_scripts/eval_obj_fun.m
- __MACOSX/matlab_scripts/._eval_obj_fun.m
- matlab_scripts/LD-modified/
- matlab_scripts/LD-modified/.DS_Store
- __MACOSX/matlab_scripts/LD-modified/
- __MACOSX/matlab_scripts/LD-modified/._.DS_Store
- matlab_scripts/LD-modified/buildlgstruct6.m
- __MACOSX/matlab_scripts/LD-modified/._buildlgstruct6.m
- matlab_scripts/LD-modified/buildlgstruct6_color.m
- __MACOSX/matlab_scripts/LD-modified/._buildlgstruct6_color.m
- matlab_scripts/LD-modified/buildlgstruct6_color_cluster.m
- __MACOSX/matlab_scripts/LD-modified/._buildlgstruct6_color_cluster.m
- matlab_scripts/LD-modified/classbycondition6.m
- __MACOSX/matlab_scripts/LD-modified/._classbycondition6.m
- matlab_scripts/LD-modified/classbypreference6.m
- __MACOSX/matlab_scripts/LD-modified/._classbypreference6.m
- matlab_scripts/LD-modified/Clustering.m
- __MACOSX/matlab_scripts/LD-modified/._Clustering.m
- matlab_scripts/LD-modified/Clustering_optimizado.m
- __MACOSX/matlab_scripts/LD-modified/._Clustering_optimizado.m
- matlab_scripts/LD-modified/for_PF_and_PS_plot.m
- __MACOSX/matlab_scripts/LD-modified/._for_PF_and_PS_plot.m
- matlab_scripts/LD-modified/GimmeQ6.m
- __MACOSX/matlab_scripts/LD-modified/._GimmeQ6.m
- matlab_scripts/LD-modified/layeraxis6.m
- __MACOSX/matlab_scripts/LD-modified/._layeraxis6.m
- matlab_scripts/LD-modified/layergraph6_colormap.m
- __MACOSX/matlab_scripts/LD-modified/._layergraph6_colormap.m
- matlab_scripts/LD-modified/layergraph6_colormap_nice_plot.m
- __MACOSX/matlab_scripts/LD-modified/._layergraph6_colormap_nice_plot.m
- matlab_scripts/LD-modified/lgdmtool6.m
- __MACOSX/matlab_scripts/LD-modified/._lgdmtool6.m
- matlab_scripts/LD-modified/lgSetLabelConcept6.m
- __MACOSX/matlab_scripts/LD-modified/._lgSetLabelConcept6.m
- matlab_scripts/LD-modified/lgSetLabelFront6.m
- __MACOSX/matlab_scripts/LD-modified/._lgSetLabelFront6.m
- matlab_scripts/LD-modified/lgSetLabelSet6.m
- __MACOSX/matlab_scripts/LD-modified/._lgSetLabelSet6.m
- matlab_scripts/LD-modified/objaxis6.m
- __MACOSX/matlab_scripts/LD-modified/._objaxis6.m
- matlab_scripts/LD-modified/orden.m
- __MACOSX/matlab_scripts/LD-modified/._orden.m
- matlab_scripts/LD-modified/paraxis6.m
- __MACOSX/matlab_scripts/LD-modified/._paraxis6.m
- matlab_scripts/LD-modified/ParetoFilter6.m
- __MACOSX/matlab_scripts/LD-modified/._ParetoFilter6.m
- matlab_scripts/LD-modified/paretopoint6.m
- __MACOSX/matlab_scripts/LD-modified/._paretopoint6.m
- matlab_scripts/LD-modified/removeextreme6.m
- __MACOSX/matlab_scripts/LD-modified/._removeextreme6.m
- matlab_scripts/LD-modified/sParetoFilter6.m
- __MACOSX/matlab_scripts/LD-modified/._sParetoFilter6.m
- __MACOSX/matlab_scripts/._LD-modified
- matlab_scripts/model_3genes.m
- __MACOSX/matlab_scripts/._model_3genes.m
- matlab_scripts/model_3genes_l.m
- __MACOSX/matlab_scripts/._model_3genes_l.m
- matlab_scripts/objective_func.m
- __MACOSX/matlab_scripts/._objective_func.m
- matlab_scripts/objective_func_l.m
- __MACOSX/matlab_scripts/._objective_func_l.m
- matlab_scripts/orden.m
- __MACOSX/matlab_scripts/._orden.m
- matlab_scripts/OUT_spMODE_20150923T064630.mat
- __MACOSX/matlab_scripts/._OUT_spMODE_20150923T064630.mat
- matlab_scripts/PFilter_sinPSet.m
- __MACOSX/matlab_scripts/._PFilter_sinPSet.m
- matlab_scripts/Sampling2015.m
- __MACOSX/matlab_scripts/._Sampling2015.m
- matlab_scripts/Sampling20150703_1902.mat
- __MACOSX/matlab_scripts/._Sampling20150703_1902.mat
- matlab_scripts/SphPruning.m
- __MACOSX/matlab_scripts/._SphPruning.m
- matlab_scripts/spMODE.m
- __MACOSX/matlab_scripts/._spMODE.m
- matlab_scripts/spMODEparam.m
- __MACOSX/matlab_scripts/._spMODEparam.m
- matlab_scripts/Tutorial.m
- __MACOSX/matlab_scripts/._Tutorial.m
- __MACOSX/._matlab_scripts
