# Supplementary material for: Multi-objective optimization framework to obtain model-based guidelines for tuning biological synthetic devices: an adaptive network case
Source: BMC Syst Biol. 2016 Mar 11;10:27. doi: 10.1186/s12918-016-0269-0 (PMC4788947; doi:10.1186/s12918-016-0269-0)
Supplement: Additional file 2 — matlabscripts.zip. Code source of the software explained in Additional file 1 (2. Matlab CODE). (ZIP 255 kb) [file 12918_2016_269_MOESM2_ESM.zip › matlab_scripts/eval_obj_fun.m]

function  [J, X] = eval_obj_fun(X,Dat)

Xpop=size(X,1);
Nvar=Dat.NVAR;
M=Dat.NOBJ;
J=ones(Xpop,M);

parfor xpop=1:Xpop
   
    % Our model
    [j1, j2] = objective_func(X(xpop,:),'opt',[]);
   J(xpop,:)=[j1 j2];       % j1= sensitivity^-1, j2= precision
   
end
