# Supplementary material for: Multi-objective optimization framework to obtain model-based guidelines for tuning biological synthetic devices: an adaptive network case
Source: BMC Syst Biol. 2016 Mar 11;10:27. doi: 10.1186/s12918-016-0269-0 (PMC4788947; doi:10.1186/s12918-016-0269-0)
Supplement: Additional file 2 — matlabscripts.zip. Code source of the software explained in Additional file 1 (2. Matlab CODE). (ZIP 255 kb) [file 12918_2016_269_MOESM2_ESM.zip › matlab_scripts/LD-modified/lgSetLabelConcept6.m]

% Function for customizing X-Y labels on Concepts Diagrams
% ii: the objective number
%
% Beta version 
% (c) 2012 - CPOH  
% Grupo de Control Predictivo y Optimización Heurística.
% Universitat Politècnica de València - Spain.
% http://cpoh.upv.es


function lgSetLabelConcept6(ii)

if ii==-1
    xlabel(['\bf J_1 (\theta) :',sprintf('\n'),' Robust performance '],'fontname','Arial','fontsize',14);
    ylabel('$Q(J^i(\theta^i),J^*_{Pj})$','fontname','Arial','fontsize',16,'Interpreter','latex');
else %Default
    eval(['xlabel(''\bf J' num2str(ii) ' (J' num2str(ii) ' units) '')']);
    ylabel('$Q(J^i(\theta^i),J^*_{Pj})$','fontname','Arial','fontsize',16,'Interpreter','latex');
end

%% Update Control
% 30/01/2012 ... Initial Release
% 16/10/2012 ... First Test Release
% 13/12/2012 ... Matlab Central Release
