# Supplementary material for: Multi-objective optimization framework to obtain model-based guidelines for tuning biological synthetic devices: an adaptive network case
Source: BMC Syst Biol. 2016 Mar 11;10:27. doi: 10.1186/s12918-016-0269-0 (PMC4788947; doi:10.1186/s12918-016-0269-0)
Supplement: Additional file 2 — matlabscripts.zip. Code source of the software explained in Additional file 1 (2. Matlab CODE). (ZIP 255 kb) [file 12918_2016_269_MOESM2_ESM.zip › matlab_scripts/LD-modified/objaxis6.m]

function objaxis6(lg,obj,range)
%% objaxis6(lg,obj,range)
%  set obj axis in range
%
% (c) cpoh 2012
if range(1)<lg.minpf(obj)
    range(1)=lg.minpf(obj);
    disp('Clipping to minimum range value')
end
if range(2)>lg.maxpf(obj)
    range(2)=lg.maxpf(obj);
    disp('Clipping to maximum range value')
end
set(lg.axis(obj),'XLim',range);

%% Update Control
% 30/01/2012 ... Initial Release
% 16/10/2012 ... First Test Release
% 13/12/2012 ... Matlab Central Release
