# Supplementary material for: Multi-objective optimization framework to obtain model-based guidelines for tuning biological synthetic devices: an adaptive network case
Source: BMC Syst Biol. 2016 Mar 11;10:27. doi: 10.1186/s12918-016-0269-0 (PMC4788947; doi:10.1186/s12918-016-0269-0)
Supplement: Additional file 2 — matlabscripts.zip. Code source of the software explained in Additional file 1 (2. Matlab CODE). (ZIP 255 kb) [file 12918_2016_269_MOESM2_ESM.zip › matlab_scripts/LD-modified/orden.m]

function [orde] = orden(deso);

N = length(deso);
orde = ones(N,1);
val = 1;
orde(1) = 1;
for i=2:N
    if deso(i) ~= deso(i-1)
    val = val +1;    
    end
    orde(i) = val;
end

end
