# Supplementary material for: Multi-objective optimization framework to obtain model-based guidelines for tuning biological synthetic devices: an adaptive network case
Source: BMC Syst Biol. 2016 Mar 11;10:27. doi: 10.1186/s12918-016-0269-0 (PMC4788947; doi:10.1186/s12918-016-0269-0)
Supplement: Additional file 2 — matlabscripts.zip. Code source of the software explained in Additional file 1 (2. Matlab CODE). (ZIP 255 kb) [file 12918_2016_269_MOESM2_ESM.zip › matlab_scripts/LD-modified/removeextreme6.m]

function lg=removeextreme5(lg,npoints)
% lg=removeextreme5(lg,npoints)
%
% Beta version 
% Copyright 2012 - CPOH  
% Grupo de Control Predictivo y Optimización Heurística.
% Universidad Politécnica de Valencia - Spain.
% http://cpoh.upv.es

spfmod=lg.spf(1:(end-npoints),:);
spsmod=lg.sps(1:(end-npoints),:);
lg=buildlgstruct5(spfmod,spsmod,lg.norma);

%% Update Control
% 30/01/2012 ... Initial Release
% 16/10/2012 ... First Test Release
% 13/12/2012 ... Matlab Central Release
